# Supplementary material for: Genetics Reveal Long-Distance Virus Transmission Links in Pacific Salmon
Source: Animals (Basel). 2022 Aug 18;12(16):2120. doi: 10.3390/ani12162120 (PMC9405316; doi:10.3390/ani12162120)
Supplement: Supplementary file 1 [file animals-12-02120-s001.zip]

Archive with 1 entries (1 files):
- animals-1780009-supplementary.pdf
